# Supplementary material for: A giant invasive macroprolactinoma with recurrent nasal bleeding as the first clinical presentation: case report and review of literature
Source: BMC Endocr Disord. 2023 May 12;23:107. doi: 10.1186/s12902-023-01345-y (PMC10176701; doi:10.1186/s12902-023-01345-y)
Supplement: Supplementary file 1 — Additional file 1. [file 12902_2023_1345_MOESM1_ESM.zip]

Archive with 5 entries (5 files):
- bmc vision1R3.tif
- fig 2(t2)R3.png
- fig(1)fuyingyingR3.jpg
- leftR3.tif
- rightR3.tif
